# Supplementary material for: Development and Evaluation of a Paper-Based Microfluidic Device for Detection of Listeria monocytogenes on Food Contact and Non-Food Contact Surfaces
Source: Foods. 2022 Mar 25;11(7):947. doi: 10.3390/foods11070947 (PMC8997480; doi:10.3390/foods11070947)
Supplement: Supplementary file 1 [file foods-11-00947-s001.zip]

Archive with 1 entries (1 files):
- foods-1633619-supplementary.pdf
